# Supplementary material for: Conserved Signatures in Protein Sequences Reliably Demarcate Different Clades of Rodents/Glires Species and Consolidate Their Evolutionary Relationships
Source: Genes (Basel). 2022 Feb 1;13(2):288. doi: 10.3390/genes13020288 (PMC8871558; doi:10.3390/genes13020288)
Supplement: Supplementary file 1 [file genes-13-00288-s001.zip]

Archive with 1 entries (1 files):
- genes-1561850-supplementary.pdf
